# Supplementary material for: Impact of Platelet Endothelial Aggregation Receptor-1 Genotypes on Long-Term Cerebrovascular Outcomes in Patients With Minor Stroke or Transient Ischemic Attack
Source: Front Neurol. 2021 May 28;12:649056. doi: 10.3389/fneur.2021.649056 (PMC8202184; doi:10.3389/fneur.2021.649056)
Supplement: Supplementary file 1 [file Data_Sheet_1.xlsx]

## Sheet: 工作表1
ID	PEAR1	PEAR1（1=AA, 2=GA, 3=GG）	PEAR2（1=AA+GA, 2=GG）	Age	SEX（1=men；2=woman）	BMI	height	weight	Diagnosis（1，TIA；2. stroke）	Hypertension	DM	stroke	MI	smoke	alcohol	NIHSS	mRS	TOAST（1.Large artery, 2.Cardioaortic, 3.Small artery, 4.other, 5.Undetermined）	CREA（umol/l）	GLU（mmol/l）	HDL-c	LDL-C（mmol/L）	Antiplatelet drugs after 21 days（1=Asp，2=Clop）	2year mRS	stroke	pear1（1=AA, 2=GA, 3=GG）	pear2（1=AA+GA, 2=GG）	time	Y	ischemic stroke	pear1	pear2	time	Y	Hemorrhagic stroke	pear1	pear2	time	Y	Composite events	pear1	pear2	time	Y	ischemic stroke	pear1	pear2	time	Y
1	AA	1	1	62	1	21.6263	170	62.5	2	1	0	0	0	1	0	3	2	1	59	4.79	1.39	3.32	1	1		1	1	24	0		1	1	24	0		1	1	24	0		1	1	24	0		1	1	24	0
2	AA	1	1	59	1	22.4913	170	65	2	1	1	0	0	1	1	0	0	1	82	14.25	1.23	3.28	1	5		1	1	1	1		1	1	1	1		1	1	24	0		1	1	1	1		1	1	1	1
3	AA	1	1	63	1	24.8016	168	70	2	1	0	0	0	1	1	2	2	1	62	4.56	0.95	4.40	1	4		1	1	24	0		1	1	24	0		1	1	24	0		1	1	24	0		1	1	24	0
4	AA	1	1	65	1	27.3438	160	70	2	1	0	0	0	1	0	2	2	1	77	5.23	0.52	2.63	1	6		1	1	24	0		1	1	24	0		1	1	14	0		1	1	24	0		1	1	24	0
5	AA	1	1	55	2	22.4766	155	54	1	1	1	1	0	0	0	0	0	3	62	7.45	0.97	2.00	1	2		1	1	5	1		1	1	5	1		1	1	24	0		1	1	5	1		1	1	5	1
6	AA	1	1	71	1	23.8751	165	65	2	0	1	0	0	1	0	1	1	1	62	6.44	1.16	2.96	1	0		1	1	24	0		1	1	24	0		1	1	24	0		1	1	24	0		1	1	24	0
7	AA	1	1	68	1	27.3588	171	80	2	1	1	1	0	0	0	0	0	3	78	6.24	0.76	2.22	1	0		1	1	24	0		1	1	24	0		1	1	24	0		1	1	24	0		1	1	24	0
8	AA	1	1	62	1	27.1314	177	85	2	1	1	0	0	1	0	2	2	3	79	6.88	0.84	2.94	1	3		1	1	24	0		1	1	24	0		1	1	24	0		1	1	24	0		1	1	24	0
9	AA	1	1	63	1	26.4236	174	80	2	1	1	0	0	0	0	2	2	1	69	8.97	1.11	3.86	1	1		1	1	24	1		1	1	24	1		1	1	24	0		1	1	24	1		1	1	24	1
10	AA	1	1	66	1	153.846	65	65	2	1	1	1	0	1	1	1	1	3	119	8.16	0.81	2.85	1	0		1	1	24	0		1	1	24	0		1	1	24	0		1	1	24	0		1	1	24	0
11	AA	1	1	81	1	23.4375	160	60	2	1	1	0	0	0	0	2	1	1	73	5.29	0.93	1.78	1	1		1	1	24	0		1	1	24	0		1	1	24	0		1	1	24	0		1	1	24	0
12	AA	1	1	89	2	21.2279	155	51	2	1	0	0	0	0	0	0	0	1	63	5.45	1.41	2.85	1	5		1	1	24	0		1	1	24	0		1	1	24	0		1	1	24	0		1	1	24	0
13	AA	1	1	59	1	20.7476	177	65	1	0	0	0	0	0	0	0	0	4	65	5.15	1.11	3.19	1	0		1	1	24	0		1	1	24	0		1	1	24	0		1	1	24	0		1	1	24	0
14	AA	1	1	69	1	21.7993	170	63	2	1	1	0	0	1	1	1	1	1	66	6.31	1.25	3.86	1	0		1	1	24	0		1	1	24	0		1	1	24	0		1	1	24	0		1	1	24	0
15	AA	1	1	69	2	22.7694	154	54	2	1	0	0	0	0	0	2	2	3	52	5.45	1.01	2.79	1	0		1	1	24	0		1	1	24	0		1	1	24	0		1	1	24	0		1	1	24	0
16	AA	1	1	82	2	24.6548	156	60	2	0	1	0	0	0	0	1	1	3	70	9.82	0.78	3.33	1	1		1	1	24	0		1	1	24	0		1	1	24	0		1	1	24	0		1	1	24	0
17	AA	1	1	65	2	20.3125	160	52	2	1	1	0	0	0	0	2	2	1	51	9.62	1.31	3.45	1	4		1	1	24	0		1	1	24	0		1	1	24	0		1	1	24	0		1	1	24	0
18	AA	1	1	83	2	26.3702	157	65	2	1	0	0	0	0	0	2	2	1	75	4.62	1.04	3.69	1	3		1	1	24	0		1	1	24	0		1	1	24	0		1	1	24	0		1	1	24	0
19	AA	1	1	47	1	23.6614	172	70	2	1	0	0	0	1	1	3	2	3	56	4.81	0.86	3.24	1	1		1	1	24	0		1	1	24	0		1	1	24	0		1	1	24	0		1	1	24	0
20	AA	1	1	85	2	25.3906	160	65	2	1	0	0	0	0	0	0	1	3	65	6.24	0.86	2.90	1	1		1	1	24	0		1	1	24	0		1	1	24	0		1	1	24	0		1	1	24	0
21	AA	1	1	84	2	26.6667	150	60	2	1	0	0	0	0	0	2	2	1	96	7.98	0.93	2.40	1	3		1	1	24	0		1	1	24	0		1	1	24	0		1	1	24	0		1	1	24	0
22	AA	1	1	62	1	29.7265	174	90	2	0	0	0	0	1	0	1	2	3	72	5.20	0.81	3.75	1	0		1	1	24	0		1	1	24	0		1	1	24	0		1	1	24	0		1	1	24	0
23	AA	1	1	68	1	24.4898	175	75	2	1	0	0	0	0	0	3	2	3	71	4.66	1.05	3.36	2	1		1	1	6	1		1	1	6	1		1	1	24	0		1	1	6	1		1	1	6	1
24	AA	1	1	95	2	22.8624	162	60	2	1	0	1	0	0	0	0	0	3	210	4.61	0.94	2.86	1	4		1	1	24	0		1	1	24	0		1	1	24	0		1	1	24	0		1	1	24	0
25	AA	1	1	55	1	20.7612	170	60	2	1	0	0	0	1	1	0	0	1	72	6.30	0.99	2.58	2	0		1	1	24	0		1	1	24	0		1	1	24	0		1	1	24	0		1	1	24	0
26	AA	1	1	62	1	26.1224	175	80	2	1	0	0	0	1	0	3	2	1	78	5.29	0.96	4.29	1	1		1	1	24	0		1	1	24	0		1	1	24	0		1	1	24	0		1	1	24	0
27	AA	1	1	73	2	28.2284	163	75	2	1	1	0	1	0	0	0	1	3	77	9.33	0.84	3.48	1	3		1	1	24	0		1	1	24	0		1	1	24	0		1	1	24	0		1	1	24	0
28	AA	1	1	85	1	26.8519	180	87	2	1	1	0	0	0	0	1	1	3	75	15.10	0.79	3.45	1	1		1	1	24	0		1	1	24	0		1	1	24	0		1	1	24	0		1	1	24	0
29	AA	1	1	68	2	30.1315	148	66	2	1	1	0	0	0	0	1	1	3	114	6.54	1.03	2.73	1	1		1	1	24	0		1	1	24	0		1	1	24	0		1	1	24	0		1	1	24	0
30	AA	1	1	71	1	22.7732	165	62	2	1	0	0	0	1	0	1	2	1	65	8.97	0.75	2.33	1	0		1	1	24	0		1	1	24	0		1	1	24	0		1	1	24	0		1	1	24	0
31	AA	1	1	69	1	20.4082	175	62.5	2	0	0	0	0	0	0	1	2	3	64	5.03	0.90	3.16	1	0		1	1	24	0		1	1	24	0		1	1	24	0		1	1	24	0		1	1	24	0
32	AA	1	1	59	1	28.0497	185	96	2	1	1	0	0	1	0	1	1	3	52	8.33	0.68	2.60	1	0		1	1	24	0		1	1	24	0		1	1	24	0		1	1	24	0		1	1	24	0
33	AA	1	1	65	1	20.5191	171	60	2	0	0	0	0	1	0	3	3	1	86	5.87	0.81	3.33	1	1		1	1	22	1		1	1	22	1		1	1	24	0		1	1	22	1		1	1	22	1
34	AA	1	1	61	1	24.2215	170	70	2	1	1	0	0	1	0	0	0	3	8	7.47	0.87	3.29	1	0		1	1	24	0		1	1	24	0		1	1	24	0		1	1	24	0		1	1	24	0
35	AA	1	1	56	1	22.2041	175	68	2	1	0	0	0	1	0	3	2	3	75	4.61	1.44	3.45	1	0		1	1	24	0		1	1	24	0		1	1	24	0		1	1	24	0		1	1	24	0
36	AA	1	1	64	1	27.1669	187	95	2	1	0	0	0	0	0	2	2	1	83	5.82	1.05	3.20	1	0		1	1	24	0		1	1	24	0		1	1	24	0		1	1	24	0		1	1	24	0
37	AA	1	1	62	1	22.4913	170	65	2	1	1	0	0	1	1	2	1	1	77	6.51	0.60	3.07	1	3		1	1	24	0		1	1	24	0		1	1	23	0		1	1	24	0		1	1	24	0
38	AA	1	1	82	1	23.5294	170	68	2	1	1	0	0	1	0	3	2	1	91	15.31	1.49	4.42	1	1		1	1	24	0		1	1	24	0		1	1	24	0		1	1	24	0		1	1	24	0
39	AA	1	1	61	1	27.4286	175	84	2	1	1	1	0	1	0	3	1	1	85	9.62	1.12	1.97	1	1		1	1	24	0		1	1	24	0		1	1	24	0		1	1	24	0		1	1	24	0
40	AA	1	1	65	1	22.3214	168	63	2	0	1	0	0	1	1	3	1	1	86	23.51	1.05	3.86	1	0		1	1	24	0		1	1	24	0		1	1	24	0		1	1	24	0		1	1	24	0
41	AA	1	1	49	1	25.2493	178	80	2	1	0	0	0	1	0	3	1	1	92	5.85	1.06	4.43	1	0		1	1	24	0		1	1	24	0		1	1	24	0		1	1	24	0		1	1	24	0
42	AA	1	1	81	1	20.9573	172	62	2	0	0	0	0	1	0	0	0	3	78	4.85	0.93	3.11	1	0		1	1	24	0		1	1	24	0		1	1	24	0		1	1	24	0		1	1	24	0
43	AA	1	1	59	2	23.634	158	59	2	1	0	0	0	0	0	0	0	3	49	7.67	1.68	3.28	1	0		1	1	24	0		1	1	24	0		1	1	24	0		1	1	24	0		1	1	24	0
44	AA	1	1	56	2	25.0762	161	65	2	1	0	0	0	0	0	1	1	3	52	5.03	1.55	3.39	1	0		1	1	24	0		1	1	24	0		1	1	24	0		1	1	24	0		1	1	24	0
45	AA	1	1	80	2	28.3039	155	68	2	1	1	0	1	0	0	1	1	3	67	7.74	0.77	4.21	2	3		1	1	1	1		1	1	24	0		1	1	1	1		1	1	1	1		1	1	24	0
46	AA	1	1	49	1	23.939	171	70	2	1	0	0	0	1	0	1	1	3	74	4.13	0.95	2.49	1	3		1	1	24	0		1	1	24	0		1	1	24	0		1	1	24	0		1	1	24	0
47	AA	1	1	86	1	23.5294	170	68	2	1	0	0	0	0	0	0	0	1	94	5.19	0.90	3.04	1	0		1	1	24	0		1	1	24	0		1	1	24	0		1	1	24	0		1	1	24	0
48	AA	1	1	68	2	24.974	155	60	2	1	1	0	0	0	0	3	2	3	67	8.61	1.16	4.34	2	1		1	1	24	0		1	1	24	0		1	1	24	0		1	1	24	0		1	1	24	0
49	AA	1	1	61	1	23.1206	174	70	1	1	0	0	0	1	0	0	0	4	67	5.31	1.06	3.26	1	0		1	1	24	0		1	1	24	0		1	1	24	0		1	1	24	0		1	1	24	0
50	GA	2	1	64	1	22.68	164	61	1	1	0	0	0	1	0	0	0	3	81	5.27	0.98	3.11	1	0		2	1	24	0		2	1	24	0		2	1	24	0		2	1	24	0		2	1	24	0
51	GA	2	1	93	2	24.1672	164	65	2	1	0	0	1	0	0	3	2	1	110	4.25	1.44	2.11	1	4		2	1	13	1		2	1	13	1		2	1	24	0		2	1	13	1		2	1	13	1
52	GA	2	1	84	1	24.4898	175	75	1	1	1	0	0	0	0	2	1	3	130	9.92	0.57	1.83	1	1		2	1	24	0		2	1	24	0		2	1	24	0		2	1	24	0		2	1	24	0
53	GA	2	1	69	1	18.3768	173	55	1	1	0	0	0	0	0	0	0	4	87	4.86	0.87	2.45	1	0		2	1	24	0		2	1	24	0		2	1	24	0		2	1	24	0		2	1	24	0
54	GA	2	1	88	2	26.0375	158	65	2	1	1	0	0	0	0	0	0	3	130	5.71	1.00	2.91	1	6		2	1	24	0		2	1	1	0		2	1	1	0		2	1	24	0		2	1	1	0
55	GA	2	1	87	1	23.4375	160	60	2	1	1	1	0	1	0	2	2	1	116	8.50	1.08	3.05	1	4		2	1	24	1		2	1	24	1		2	1	24	0		2	1	24	1		2	1	24	1
56	GA	2	1	71	2	19.563	155	47	2	0	0	0	0	0	0	0	0	3	64	4.89	1.74	2.86	1	0		2	1	24	0		2	1	24	0		2	1	24	0		2	1	24	0		2	1	24	0
57	GA	2	1	65	1	27.6817	170	80	2	1	0	0	0	0	0	1	2	1	92	5.41	0.71	1.51	1	2		2	1	24	0		2	1	24	0		2	1	24	0		2	1	24	0		2	1	24	0
58	GA	2	1	70	1	25.9107	162	68	2	1	1	0	0	0	0	2	1	1	82	8.86	0.85	1.73	1	1		2	1	24	0		2	1	24	0		2	1	24	0		2	1	24	0		2	1	24	0
59	GA	2	1	73	1	26.1224	175	80	2	1	0	0	0	1	0	0	1	3	112	4.58	0.77	3.12	1	0		2	1	24	0		2	1	24	0		2	1	24	0		2	1	24	0		2	1	24	0
60	GA	2	1	62	1	22.5981	176	70	2	1	1	1	0	1	0	3	2	2	193	8.73	0.85	2.35	1	1		2	1	24	0		2	1	24	0		2	1	24	0		2	1	24	0		2	1	24	0
61	GA	2	1	49	1	24.5351	176	76	2	1	0	0	0	1	0	2	2	3	63	4.82	0.94	3.58	1	1		2	1	24	0		2	1	24	0		2	1	24	0		2	1	24	0		2	1	24	0
62	GA	2	1	64	1	25.3086	180	82	2	1	0	0	0	1	0	0	0	3	89	5.23	0.77	2.39	1	0		2	1	24	0		2	1	24	0		2	1	24	0		2	1	24	0		2	1	24	0
63	GA	2	1	57	1	25.5354	177	80	2	1	0	0	0	1	0	2	1	1	100	5.22	1.10	2.89	1	0		2	1	24	0		2	1	24	0		2	1	24	0		2	1	24	0		2	1	24	0
64	GA	2	1	59	2	27.7671	153	65	2	1	1	0	0	0	0	0	0	3	42	17.33	1.17	4.61	1	0		2	1	24	0		2	1	24	0		2	1	24	0		2	1	24	0		2	1	24	0
65	GA	2	1	59	1	24.7934	165	67.5	2	1	0	0	0	1	1	2	1	1	106	4.99	0.96	2.35	1	3		2	1	24	0		2	1	24	0		2	1	24	0		2	1	24	0		2	1	24	0
66	GA	2	1	72	1	25.9516	170	75	2	1	1	0	0	0	0	2	1	2	67	13.80	0.90	3.68	1	0		2	1	9	1		2	1	9	1		2	1	24	0		2	1	9	1		2	1	9	1
67	GA	2	1	63	1	23.0469	160	59	2	1	0	0	0	1	1	0	0	3	194	5.31	1.10	2.45	1	2		2	1	24	0		2	1	24	0		2	1	24	0		2	1	24	0		2	1	24	0
68	GA	2	1	92	1	21.2585	168	60	1	1	1	0	0	1	0	0	0	1	102	6.03	1.08	4.88	1	6		2	1	19	1		2	1	19	1		2	1	19	0		2	1	19	1		2	1	19	1
69	GA	2	1	62	2	24.5578	155	59	2	0	1	0	0	0	0	2	2	3	48	8.92	0.97	3.26	2	0		2	1	24	0		2	1	24	0		2	1	24	0		2	1	24	0		2	1	24	0
70	GA	2	1	42	1	25.3444	165	69	2	1	1	0	0	0	0	0	1	3	45	18.68	1.04	2.58	1	3		2	1	24	0		2	1	24	0		2	1	24	0		2	1	24	0		2	1	24	0
71	GA	2	1	64	2	22.0386	165	60	2	1	0	0	0	0	0	2	2	1	68	5.78	1.51	3.79	1	0		2	1	24	0		2	1	24	0		2	1	24	0		2	1	24	0		2	1	24	0
72	GA	2	1	39	1	35.5114	176	110	2	1	1	0	0	1	0	3	2	1	325	9.68	0.96	4.24	1	0		2	1	24	0		2	1	24	0		2	1	24	0		2	1	24	0		2	1	24	0
73	GA	2	1	54	1	19.8177	174	60	2	0	0	0	0	1	0	1	1	1	77	5.81	0.83	2.94	1	3		2	1	24	0		2	1	24	0		2	1	24	0		2	1	24	0		2	1	24	0
74	GA	2	1	63	2	18.8189	163	50	1	0	0	0	0	0	0	1	1	4	53	4.50	1.22	1.97	1	0		2	1	24	0		2	1	24	0		2	1	24	0		2	1	24	0		2	1	24	0
75	GA	2	1	65	1	26.5625	160	68	2	1	1	0	0	1	1	0	0	1	74	4.68	0.73	2.53	1	0		2	1	24	0		2	1	24	0		2	1	24	0		2	1	24	0		2	1	24	0
76	GA	2	1	87	1	21.2585	168	60	1	0	0	1	0	0	0	0	0	3	100	5.19	1.22	2.62	1	1		2	1	24	0		2	1	24	0		2	1	24	0		2	1	24	0		2	1	24	0
77	GA	2	1	59	1	24.6914	180	80	2	1	0	0	0	1	1	3	2	1	62	6.88	1.48	2.80	1	0		2	1	24	0		2	1	24	0		2	1	24	0		2	1	24	0		2	1	24	0
78	GA	2	1	81	1	20.9573	172	62	2	1	0	0	0	0	0	2	2	1	92	5.86	1.04	2.64	1	1		2	1	24	0		2	1	24	0		2	1	24	0		2	1	24	0		2	1	24	0
79	GA	2	1	57	1	24.4898	175	75	2	1	1	0	0	1	0	0	1	3	82	8.38	0.75	2.92	1	0		2	1	24	0		2	1	24	0		2	1	24	0		2	1	24	0		2	1	24	0
80	GA	2	1	64	1	23.5294	170	68	2	0	0	0	0	1	0	1	1	3	66	5.82	0.77	2.81	1	0		2	1	24	0		2	1	24	0		2	1	24	0		2	1	24	0		2	1	24	0
81	GA	2	1	63	1	19.8177	174	60	2	1	0	0	0	1	1	0	1	3	77	4.66	0.86	2.31	1	0		2	1	24	0		2	1	24	0		2	1	24	0		2	1	24	0		2	1	24	0
82	GA	2	1	87	1	30.3673	175	93	2	1	1	1	0	0	0	0	1	1	112	8.76	0.81	2.55	1	3		2	1	24	0		2	1	24	0		2	1	24	0		2	1	24	0		2	1	24	0
83	GA	2	1	78	2	24.3496	153	57	2	1	0	0	0	0	0	2	2	1	72	4.87	1.29	4.96	1	6		2	1	24	0		2	1	2	0		2	1	3	0		2	1	24	0		2	1	2	0
84	GA	2	1	63	2	22.0741	152	51	2	1	0	0	0	0	0	1	2	1	48	5.77	1.16	5.07	1	0		2	1	24	0		2	1	24	0		2	1	24	0		2	1	24	0		2	1	24	0
85	GA	2	1	75	2	22.8624	162	60	2	1	0	0	0	0	0	2	2	1	67	6.69	0.83	2.64	1	2		2	1	24	0		2	1	24	0		2	1	24	0		2	1	24	0		2	1	24	0
86	GA	2	1	64	2	29.1363	155	70	2	1	1	0	0	0	0	0	0	3	54	12.91	0.98	4.34	1	1		2	1	24	0		2	1	24	0		2	1	24	0		2	1	24	0		2	1	24	0
87	GA	2	1	61	2	24.539	164	66	2	1	0	0	0	0	0	0	0	1	89	5.37	0.91	2.43	1	1		2	1	24	0		2	1	24	0		2	1	24	0		2	1	24	0		2	1	24	0
88	GA	2	1	64	1	26.5731	168	75	2	0	0	0	0	1	1	2	2	1	95	4.48	1.09	3.87	1	1		2	1	24	0		2	1	24	0		2	1	24	0		2	1	24	0		2	1	24	0
89	GA	2	1	58	1	24.8971	177	78	2	1	0	0	0	1	0	1	2	1	83	5.09	0.90	1.90	1	0		2	1	24	0		2	1	24	0		2	1	24	0		2	1	24	0		2	1	24	0
90	GA	2	1	73	1	22.2291	171	65	2	1	1	0	0	0	0	1	1	3	82	13.58	0.68	3.23	1	0		2	1	24	0		2	1	24	0		2	1	24	0		2	1	24	0		2	1	24	0
91	GA	2	1	52	1	21.2245	175	65	2	1	0	1	0	1	1	1	1	1	81	4.11	1.01	1.93	1	1		2	1	24	0		2	1	24	0		2	1	24	0		2	1	24	0		2	1	24	0
92	GA	2	1	63	1	22.4913	170	65	2	0	1	0	0	0	0	3	2	1	98	7.61	0.88	2.99	1	1		2	1	24	0		2	1	24	0		2	1	24	0		2	1	24	0		2	1	24	0
93	GA	2	1	81	1	16.609	170	48	2	0	0	0	1	1	0	1	1	3	69	7.5	1.61	2.09	1	1		2	1	24	0		2	1	24	0		2	1	24	0		2	1	24	0		2	1	24	0
94	GA	2	1	49	1	27.3356	170	79	1	1	0	0	0	0	0	0	0	4	104	5.77	1.29	6.16	1	0		2	1	24	0		2	1	24	0		2	1	24	0		2	1	24	0		2	1	24	0
95	GA	2	1	71	2	21.6311	158	54	2	1	1	0	0	0	0	0	0	5	78	5.60	0.91	3.45	1	0		2	1	24	0		2	1	24	0		2	1	24	0		2	1	24	0		2	1	24	0
96	GA	2	1	65	2	24.7737	149	55	2	1	0	1	0	0	0	0	0	1	79	6.04	0.89	2.50	1	0		2	1	24	0		2	1	24	0		2	1	24	0		2	1	24	0		2	1	24	0
97	GA	2	1	68	1	25.9516	170	75	2	1	0	0	0	1	1	2	1	1	65	5.48	1.60	2.75	2	0		2	1	16	1		2	1	16	1		2	1	24	0		2	1	16	1		2	1	16	1
98	GA	2	1	83	2	24.3418	157	60	2	1	0	0	0	0	0	1	1	1	79	5.11	1.13	1.87	1	1		2	1	24	0		2	1	24	0		2	1	24	0		2	1	24	0		2	1	24	0
99	GA	2	1	63	1	22.6474	172	67	2	1	0	1	0	1	1	0	0	3	65	4.30	0.84	2.05	2	0		2	1	24	0		2	1	24	0		2	1	24	0		2	1	24	0		2	1	24	0
100	GA	2	1	67	2	22.6003	156	55	2	1	1	0	0	0	0	2	1	3	35	14.62	1.65	2.08	1	0		2	1	24	0		2	1	24	0		2	1	24	0		2	1	24	0		2	1	24	0
101	GA	2	1	89	1	22.8571	175	70	2	0	0	0	0	0	0	2	1	1	63	4.56	0.95	1.73	1	0		2	1	24	0		2	1	24	0		2	1	24	0		2	1	24	0		2	1	24	0
102	GA	2	1	48	1	25.9516	170	75	2	1	0	0	0	1	0	1	1	2	71	5.76	0.94	2.29	1	1		2	1	24	0		2	1	24	0		2	1	24	0		2	1	24	0		2	1	24	0
103	GA	2	1	49	1	30.9304	178	98	2	1	1	1	0	1	0	3	2	3	67	8.34	0.73	2.87	1	2		2	1	11	1		2	1	11	1		2	1	24	0		2	1	11	1		2	1	11	1
104	GA	2	1	49	1	34.6021	170	100	2	1	0	0	1	1	0	1	1	3	105	5.12	0.86	3.52	2	0		2	1	24	0		2	1	24	0		2	1	24	0		2	1	24	0		2	1	24	0
105	GA	2	1	52	1	25.7117	165	70	2	0	0	0	0	0	0	1	1	3	68	4.10	0.86	3.85	1	0		2	1	24	0		2	1	24	0		2	1	24	0		2	1	24	0		2	1	24	0
106	GA	2	1	77	2	21.6311	158	54	2	0	1	1	0	0	0	3	2	1	138	5.05	1.02	1.49	1	0		2	1	24	0		2	1	24	0		2	1	24	0		2	1	24	0		2	1	24	0
107	GA	2	1	69	2	25.1039	152	58	2	1	1	0	0	0	0	0	0	3	62	4.97	1.23	3.75	1	2		2	1	24	0		2	1	24	0		2	1	24	0		2	1	24	0		2	1	24	0
108	GA	2	1	89	2	20.3125	160	52	2	1	0	0	0	0	0	3	2	2	62	4.70	1.05	3.57	1	6		2	1	24	0		2	1	10	0		2	1	9	0		2	1	24	0		2	1	10	0
109	GA	2	1	59	1	25.6612	182	85	2	0	0	0	0	1	0	0	0	3	80	4.43	0.67	3.50	1	0		2	1	24	0		2	1	24	0		2	1	24	0		2	1	24	0		2	1	24	0
110	GA	2	1	56	2	23.4375	160	60	1	1	0	0	0	0	0	0	0	5	44	5.27	1.00	2.26	1	0		2	1	24	0		2	1	24	0		2	1	24	0		2	1	24	0		2	1	24	0
111	GA	2	1	85	2	26.7094	156	65	2	1	1	0	0	0	0	3	2	1	66	5.12	0.97	2.40	1	6		2	1	24	0		2	1	24	0		2	1	24	0		2	1	24	0		2	1	24	0
112	GA	2	1	74	2	22.4323	158	56	2	1	1	0	0	0	0	1	1	1	112	8.54	0.72	2.93	2	0		2	1	24	0		2	1	24	0		2	1	24	0		2	1	24	0		2	1	24	0
113	GA	2	1	67	1	26.8923	167	75	2	1	0	0	0	0	0	0	0	1	81	5.94	0.81	2.42	1	0		2	1	24	0		2	1	24	0		2	1	24	0		2	1	24	0		2	1	24	0
114	GA	2	1	78	2	25.0995	167	70	2	0	0	0	0	0	0	0	0	3	66	6.35	1.56	2.40	1	0		2	1	24	0		2	1	24	0		2	1	24	0		2	1	24	0		2	1	24	0
115	GA	2	1	57	2	26.0375	158	65	2	1	0	0	0	0	0	3	2	3	53	6.69	1.46	5.07	1	0		2	1	24	0		2	1	24	0		2	1	24	0		2	1	24	0		2	1	24	0
116	GA	2	1	69	2	21.5139	167	60	1	0	0	0	0	0	0	0	0	4	47	5.38	0.92	2.80	1	1		2	1	24	0		2	1	24	0		2	1	24	0		2	1	24	0		2	1	24	0
117	GA	2	1	76	2	27.7671	153	65	2	1	1	1	0	0	0	3	2	3	53	10.63	1.36	4.65	1	1		2	1	24	0		2	1	24	0		2	1	24	0		2	1	24	0		2	1	24	0
118	GA	2	1	61	1	22.46	174	68	2	0	0	0	0	1	1	2	2	3	50	6.57	1.48	3.21	1	1		2	1	24	0		2	1	24	0		2	1	24	0		2	1	24	0		2	1	24	0
119	GA	2	1	59	1	23.8751	165	65	2	0	0	1	0	0	0	3	2	1	63	4.13	0.62	2.77	1	0		2	1	24	0		2	1	24	0		2	1	24	0		2	1	24	0		2	1	24	0
120	GA	2	1	71	1	23.939	171	70	1	1	0	0	0	1	0	0	0	5	67	5.05	0.84	2.05	1	1		2	1	3	1		2	1	3	1		2	1	24	0		2	1	3	1		2	1	3	1
121	GA	2	1	66	1	23.2438	176	72	2	0	1	0	0	1	0	2	2	1	54	8.28	1.37	3.27	1	1		2	1	24	0		2	1	24	0		2	1	24	0		2	1	24	0		2	1	24	0
122	GA	2	1	65	1	25.9516	170	75	2	1	1	0	0	1	1	2	1	3	78	7.65	0.77	2.64	1	0		2	1	24	0		2	1	24	0		2	1	24	0		2	1	24	0		2	1	24	0
123	GA	2	1	62	2	26.8977	159	68	2	1	0	0	0	0	0	0	0	3	37	6.12	1.25	3.05	1	0		2	1	24	0		2	1	24	0		2	1	24	0		2	1	24	0		2	1	24	0
124	GA	2	1	66	2	24.7676	162	65	2	0	0	0	0	0	0	1	1	1	61	5.22	1.44	2.11	1	1		2	1	24	0		2	1	24	0		2	1	24	0		2	1	24	0		2	1	24	0
125	GA	2	1	57	1	25.3906	160	65	2	1	1	0	0	1	1	0	1	3	85	6.11	0.83	4.51	1	0		2	1	24	0		2	1	24	0		2	1	24	0		2	1	24	0		2	1	24	0
126	GA	2	1	56	1	24.2123	176	75	2	1	1	0	0	1	0	2	1	3	60	7.09	0.85	3.83	1	2		2	1	24	0		2	1	24	0		2	1	24	0		2	1	24	0		2	1	24	0
127	GA	2	1	64	1	21.8776	175	67	2	1	1	0	0	1	0	1	1	3	69	4.41	0.56	2.65	1	0		2	1	24	0		2	1	24	0		2	1	24	0		2	1	24	0		2	1	24	0
128	GA	2	1	58	1	23.939	171	70	2	1	1	0	1	1	0	3	2	3	67	10.50	1.16	2.93	1	2		2	1	24	0		2	1	24	0		2	1	24	0		2	1	24	0		2	1	24	0
129	GA	2	1	61	1	22.1453	170	64	2	1	1	0	0	1	0	1	1	3	140	8.88	0.80	2.09	1	1		2	1	24	0		2	1	24	0		2	1	24	0		2	1	24	0		2	1	24	0
130	GA	2	1	57	1	15.6405	177	49	2	0	0	0	0	0	1	2	2	1	36	4.27	1.59	2.41	1	1		2	1	24	0		2	1	24	0		2	1	24	0		2	1	24	0		2	1	24	0
131	GA	2	1	58	1	24.9135	170	72	2	1	1	0	0	1	0	3	1	3	70	6.99	0.89	3.09	1	2		2	1	24	0		2	1	24	0		2	1	24	0		2	1	24	0		2	1	24	0
132	GA	2	1	69	1	27.0416	172	80	2	1	1	0	0	1	1	3	2	3	68	9.75	1.48	3.41	1	0		2	1	24	0		2	1	24	0		2	1	24	0		2	1	24	0		2	1	24	0
133	GA	2	1	78	1	24.3375	172	72	2	0	0	0	0	1	0	1	2	2	88	5.47	0.84	2.64	1	0		2	1	24	0		2	1	24	0		2	1	24	0		2	1	24	0		2	1	24	0
134	GA	2	1	67	1	25.0593	173	75	2	1	0	0	0	1	0	0	0	1	88	6.36	0.94	2.41	1	2		2	1	24	0		2	1	24	0		2	1	24	0		2	1	24	0		2	1	24	0
135	GA	2	1	77	1	16.811	159	42.5	2	0	1	0	0	1	1	2	2	1	57	11.33	1.10	2.06	1	0		2	1	24	0		2	1	24	0		2	1	24	0		2	1	24	0		2	1	24	0
136	GA	2	1	78	1	19.5918	175	60	2	1	0	0	0	1	0	3	2	1	66	5.66	0.92	5.01	1	2		2	1	24	0		2	1	24	0		2	1	24	0		2	1	24	0		2	1	24	0
137	GA	2	1	70	1	25.3515	172	75	2	1	1	0	0	1	1	2	1	1	68	8.23	1.02	2.92	1	5		2	1	24	0		2	1	24	0		2	1	24	0		2	1	24	0		2	1	24	0
138	GA	2	1	69	1	21.9671	168	62	2	1	0	0	0	0	0	2	2	3	151	4.69	1.41	3.52	1	0		2	1	24	0		2	1	24	0		2	1	24	0		2	1	24	0		2	1	24	0
139	GA	2	1	58	1	25.3515	172	75	2	1	1	0	0	1	1	0	1	3	95	13.64	1.06	3.91	1	0		2	1	24	0		2	1	24	0		2	1	24	0		2	1	24	0		2	1	24	0
140	GA	2	1	69	2	23.1405	165	63	2	1	0	0	0	0	0	3	2	3	61	4.92	0.95	2.70	1	0		2	1	24	0		2	1	24	0		2	1	24	0		2	1	24	0		2	1	24	0
141	GA	2	1	65	1	26.5731	168	75	2	1	1	0	0	0	0	1	1	3	66	6.62	0.93	3.01	1	1		2	1	24	0		2	1	24	0		2	1	24	0		2	1	24	0		2	1	24	0
142	GA	2	1	55	1	22.5981	176	70	1	0	0	0	0	1	1	0	0	1	100	5.07	0.90	3.81	1	0		2	1	24	0		2	1	24	0		2	1	24	0		2	1	24	0		2	1	24	0
143	GA	2	1	87	1	23.8751	165	65	1	1	0	0	0	0	0	0	0	5	97	4.51	0.95	1.67	1	1		2	1	24	0		2	1	24	0		2	1	24	0		2	1	24	0		2	1	24	0
144	GA	2	1	81	1	24.4898	175	75	2	1	0	0	0	0	1	3	2	3	88	4.98	0.94	3.29	1	0		2	1	24	0		2	1	24	0		2	1	24	0		2	1	24	0		2	1	24	0
145	GA	2	1	82	1	27.0051	161	70	2	1	0	0	1	0	0	2	2	1	76	4.40	0.76	1.31	1	6		2	1	24	0		2	1	2	0		2	1	2	0		2	1	24	0		2	1	2	0
146	GA	2	1	71	1	25.3086	180	82	2	1	0	0	0	0	0	0	1	1	94	5.68	1.07	3.01	1	0		2	1	24	0		2	1	24	0		2	1	24	0		2	1	24	0		2	1	24	0
147	GA	2	1	67	1	28.7317	172	85	2	1	1	0	1	0	0	0	0	3	96	8.91	0.65	3.03	1	2		2	1	24	0		2	1	24	0		2	1	24	0		2	1	24	0		2	1	24	0
148	GA	2	1	84	1	24.7934	165	67.5	1	1	1	0	1	0	0	0	0	4	134	12.07	0.83	2.22	1	0		2	1	24	0		2	1	24	0		2	1	24	0		2	1	24	0		2	1	24	0
149	GA	2	1	67	1	28.3266	167	79	2	1	1	0	0	1	0	0	0	3	86	6.46	0.56	2.32	1	0		2	1	24	0		2	1	24	0		2	1	24	0		2	1	24	0		2	1	24	0
150	GA	2	1	69	2	26.8923	167	75	2	1	0	0	0	0	0	0	0	1	104	6.27	0.91	2.78	1	0		2	1	24	0		2	1	24	0		2	1	24	0		2	1	24	0		2	1	24	0
151	GA	2	1	66	1	28.7197	170	83	2	1	0	0	0	1	0	2	1	3	83	7.34	1.07	2.24	1	1		2	1	3	1		2	1	3	1		2	1	24	0		2	1	3	1		2	1	3	1
152	GA	2	1	56	2	22.8624	162	60	2	0	1	0	0	0	0	1	1	3	55	5.64	1.08	3.21	1	0		2	1	4	1		2	1	4	1		2	1	24	0		2	1	4	1		2	1	4	1
153	GA	2	1	75	1	24.5089	169	70	2	1	0	0	0	0	0	2	1	2	92	5.54	0.80	2.47	1	1		2	1	24	0		2	1	24	0		2	1	24	0		2	1	24	0		2	1	24	0
154	GA	2	1	57	1	20.5693	165	56	2	0	1	0	0	1	0	0	0	3	51	19.95	1.17	4.49	1	3		2	1	24	0		2	1	24	0		2	1	24	0		2	1	24	0		2	1	24	0
155	GA	2	1	66	1	22.913	171	67	2	1	0	0	0	1	0	0	1	3	83	4.74	1.11	4.71	1	0		2	1	24	0		2	1	24	0		2	1	24	0		2	1	24	0		2	1	24	0
156	GA	2	1	86	2	23.4375	160	60	2	1	0	1	0	0	0	2	1	1	57	7.47	1.12	3.11	1	3		2	1	24	0		2	1	24	0		2	1	24	0		2	1	24	0		2	1	24	0
157	GA	2	1	73	1	29.7442	164	80	2	0	0	0	0	1	1	0	0	3	77	6.50	0.90	3.35	1	0		2	1	24	0		2	1	24	0		2	1	24	0		2	1	24	0		2	1	24	0
158	GA	2	1	58	2	24.974	155	60	2	1	0	0	0	0	0	2	1	3	53	5.63	1.23	3.27	1	0		2	1	24	0		2	1	24	0		2	1	24	0		2	1	24	0		2	1	24	0
159	GA	2	1	60	1	23.8895	176	74	2	1	1	0	0	0	0	0	1	3	56	8.37	1.00	3.47	1	0		2	1	24	0		2	1	24	0		2	1	24	0		2	1	24	0		2	1	24	0
160	GA	2	1	68	1	23.8304	172	70.5	2	1	0	0	0	1	0	2	2	1	97	5.00	0.78	2.58	2	2		2	1	24	0		2	1	24	0		2	1	24	0		2	1	24	0		2	1	24	0
161	GA	2	1	85	2	28.0404	158	70	1	0	0	0	0	0	0	0	0	5	77	5.09	1.27	2.02	1	0		2	1	24	0		2	1	24	0		2	1	24	0		2	1	24	0		2	1	24	0
162	GA	2	1	70	1	17.9592	175	55	2	1	0	0	0	1	1	3	2	1	77	5.22	1.44	3.23	1	0		2	1	24	0		2	1	24	0		2	1	24	0		2	1	24	0		2	1	24	0
163	GA	2	1	84	1	30.4688	160	78	2	1	0	0	1	1	0	0	0	3	78	5.44	1.11	3.18	1	6		2	1	24	0		2	1	6	0		2	1	6	0		2	1	24	0		2	1	6	0
164	GA	2	1	86	1	24.8016	168	70	2	1	0	1	0	0	0	1	2	3	127	4.93	0.98	3.09	1	2		2	1	24	0		2	1	24	0		2	1	24	0		2	1	24	0		2	1	24	0
165	GA	2	1	77	2	16.8663	154	40	2	1	0	0	0	0	0	0	0	3	64	5.22	1.13	2.26	1	0		2	1	24	0		2	1	24	0		2	1	24	0		2	1	24	0		2	1	24	0
166	GA	2	1	77	2	21.6413	152	50	2	1	1	0	0	0	0	0	0	1	50	7.68	1.19	2.93	1	0		2	1	24	0		2	1	24	0		2	1	24	0		2	1	24	0		2	1	24	0
167	GA	2	1	58	1	27.5482	165	75	2	1	1	0	0	1	1	3	2	1	69	13.60	1.11	2.54	1	3		2	1	24	0		2	1	24	0		2	1	24	0		2	1	24	0		2	1	24	0
168	GA	2	1	60	1	23.7812	174	72	2	1	0	0	0	1	0	2	1	2	96	4.33	1.13	3.29	1	4		2	1	24	0		2	1	24	0		2	1	24	0		2	1	24	0		2	1	24	0
169	GA	2	1	74	1	21.2245	175	65	2	0	1	0	0	0	0	2	1	1	63	15.26	1.30	2.96	1	4		2	1	17	1		2	1	17	1		2	1	24	0		2	1	17	1		2	1	17	1
170	GA	2	1	58	2	32.0499	155	77	2	1	1	0	1	1	0	3	2	3	55	9.88	1.26	3.12	1	0		2	1	24	0		2	1	24	0		2	1	24	0		2	1	24	0		2	1	24	0
171	GA	2	1	63	1	23.3887	173	70	2	1	0	0	0	1	0	0	1	3	71	5.18	1.22	3.02	1	0		2	1	24	0		2	1	24	0		2	1	24	0		2	1	24	0		2	1	24	0
172	GA	2	1	69	2	25.7117	165	70	2	1	0	0	0	0	0	3	1	3	73	5.73	1.35	2.44	1	0		2	1	24	0		2	1	24	0		2	1	24	0		2	1	24	0		2	1	24	0
173	GA	2	1	79	1	25.5102	168	72	2	1	0	0	0	1	0	0	0	3	68	4.00	0.99	2.80	1	0		2	1	24	0		2	1	24	0		2	1	24	0		2	1	24	0		2	1	24	0
174	GA	2	1	81	2	19.7711	155	47.5	2	1	0	0	0	0	0	2	1	3	56	5.52	0.98	3.80	1	3		2	1	24	0		2	1	24	0		2	1	24	0		2	1	24	0		2	1	24	0
175	GA	2	1	94	2	18.4911	156	45	2	1	0	0	1	0	0	3	3	1	80	4.75	1.77	4.05	1	2		2	1	24	0		2	1	24	0		2	1	24	0		2	1	24	0		2	1	24	0
176	GA	2	1	60	1	22.3094	172	66	2	1	1	0	0	1	1	2	1	3	67	8.83	0.79	2.49	1	4		2	1	24	0		2	1	24	0		2	1	24	0		2	1	24	0		2	1	24	0
177	GA	2	1	56	1	24.6914	180	80	2	1	1	0	0	1	0	1	1	3	77	6.17	0.89	2.81	1	0		2	1	24	0		2	1	24	0		2	1	24	0		2	1	24	0		2	1	24	0
178	GA	2	1	85	2	29.5858	130	50	2	1	1	0	0	0	0	0	1	3	86	5.07	1.14	3.27	1	1		2	1	3	1		2	1	3	1		2	1	24	0		2	1	3	1		2	1	3	1
179	GG	3	2	64	1	24.2215	170	70	2	1	1	1	0	1	0	3	2	3	123	7.80	0.86	1.99	1	0		3	2	24	0		3	2	24	0		3	2	24	0		3	2	24	0		3	2	24	0
180	GG	3	2	90	1	23.6614	172	70	2	1	0	1	1	0	0	3	2	2	77	5.56	1.00	3.61	1	2		3	2	24	0		3	2	24	0		3	2	24	0		3	2	24	0		3	2	24	0
181	GG	3	2	61	1	21.9138	185	75	2	1	1	0	0	1	1	3	2	1	73	8.26	1.62	7.00	1	1		3	2	24	0		3	2	24	0		3	2	24	0		3	2	24	0		3	2	24	0
182	GG	3	2	65	1	17.9931	170	52	2	0	0	0	0	1	1	0	0	1	73	4.74	1.88	2.56	1	1		3	2	24	0		3	2	24	0		3	2	24	0		3	2	24	0		3	2	24	0
183	GG	3	2	56	1	23.1206	174	70	2	0	1	0	0	1	1	3	2	3	66	12.59	1.49	5.41	1	4		3	2	24	0		3	2	24	0		3	2	24	0		3	2	24	0		3	2	24	0
184	GG	3	2	63	1	21.0498	173	63	2	0	1	0	0	1	0	0	0	3	166	34.69	1.17	2.66	1	0		3	2	24	0		3	2	24	0		3	2	24	0		3	2	24	0		3	2	24	0
185	GG	3	2	73	1	23.6614	172	70	2	1	0	0	0	0	0	3	1	2	179	10.49	1.26	2.08	1	5		3	2	24	0		3	2	24	0		3	2	24	0		3	2	24	0		3	2	24	0
186	GG	3	2	83	1	25.3934	173	76	2	1	0	1	0	1	1	1	1	3	101	4.46	0.65	2.93	2	2		3	2	6	1		3	2	6	1		3	2	24	0		3	2	6	1		3	2	6	1
187	GG	3	2	83	2	17.6693	156	43	2	0	1	0	0	0	0	3	2	3	71	6.39	1.79	2.77	1	1		3	2	24	0		3	2	24	0		3	2	24	0		3	2	24	0		3	2	24	0
188	GG	3	2	85	2	21.4844	160	55	2	0	1	0	0	0	0	3	2	3	102	4.82	1.83	3.22	1	0		3	2	24	0		3	2	24	0		3	2	24	0		3	2	24	0		3	2	24	0
189	GG	3	2	84	1	23.03	168	65	1	1	1	0	1	1	0	0	0	4	216	5.42	1.17	1.96	1	6		3	2	24	0		3	2	15	0		3	2	15	0		3	2	24	0		3	2	15	0
190	GG	3	2	83	1	24.4898	175	75	2	1	1	0	0	0	0	1	1	1	93	8.19	0.83	3.58	1	2		3	2	5	1		3	2	5	1		3	2	24	0		3	2	5	1		3	2	5	1
191	GG	3	2	59	2	24.7676	162	65	1	1	0	0	0	0	0	0	0	4	58	4.72	0.87	1.70	1	0		3	2	24	0		3	2	24	0		3	2	24	0		3	2	24	0		3	2	24	0
192	GG	3	2	84	2	27.6888	159	70	2	1	1	0	0	0	0	3	2	1	55	14.86	0.98	5.04	1	2		3	2	24	0		3	2	24	0		3	2	24	0		3	2	24	0		3	2	24	0
193	GG	3	2	77	1	24.8016	168	70	2	1	0	1	0	0	0	0	1	3	69	4.73	0.97	3.21	1	3		3	2	24	0		3	2	24	0		3	2	24	0		3	2	24	0		3	2	24	0
194	GG	3	2	66	1	25.6327	175	78.5	2	1	0	1	0	1	0	1	1	1	93	5.27	0.77	3.04	1	0		3	2	24	0		3	2	24	0		3	2	24	0		3	2	24	0		3	2	24	0
195	GG	3	2	78	2	24.4444	150	55	2	1	0	1	0	0	1	2	1	2	73	5.06	1.38	3.22	2	5		3	2	10	1		3	2	10	1		3	2	20	1		3	2	10	1		3	2	10	1
196	GG	3	2	62	1	30.1038	170	87	2	1	0	1	0	1	0	3	2	3	93	5.84	0.83	2.14	1	2		3	2	24	0		3	2	24	0		3	2	24	0		3	2	24	0		3	2	24	0
197	GG	3	2	95	1	24.2215	170	70	2	0	1	0	0	1	0	0	0	1	129	7.68	0.72	1.90	2	6		3	2	24	0		3	2	16	0		3	2	16	0		3	2	24	0		3	2	16	0
198	GG	3	2	81	1	27.6817	170	80	2	1	0	0	0	0	0	2	2	1	69	5.09	1.25	3.41	1	0		3	2	24	0		3	2	24	0		3	2	24	0		3	2	24	0		3	2	24	0
199	GG	3	2	88	2	24.974	155	60	2	1	0	0	0	0	0	2	2	1	78	5.41	0.84	3.31	2	2		3	2	24	0		3	2	24	0		3	2	24	0		3	2	24	0		3	2	24	0
200	GG	3	2	65	1	24.3375	172	72	2	1	0	0	0	1	1	1	1	1	71	6.92	1.17	4.83	1	0		3	2	24	0		3	2	24	0		3	2	24	0		3	2	24	0		3	2	24	0
201	GG	3	2	68	1	18.3655	165	50	1	0	0	0	0	1	0	0	0	3	50	4.49	1.65	2.20	1	0		3	2	24	0		3	2	24	0		3	2	24	0		3	2	24	0		3	2	24	0
202	GG	3	2	70	1	22.9591	163	61	2	1	1	0	0	1	0	1	1	1	54	8.65	1.17	3.21	1	0		3	2	24	0		3	2	24	0		3	2	24	0		3	2	24	0		3	2	24	0
203	GG	3	2	54	2	27.3438	160	70	2	1	1	1	0	0	0	2	1	1	107	33.92	0.87	3.81	1	5		3	2	24	0		3	2	24	0		3	2	24	0		3	2	24	0		3	2	24	0
204	GG	3	2	71	2	24.2188	160	62	2	1	1	1	0	0	0	0	0	3	55	10.06	1.33	5.09	1	1		3	2	24	0		3	2	24	0		3	2	24	0		3	2	24	0		3	2	24	0
205	GG	3	2	72	1	22.1297	174	67	2	1	0	0	0	0	0	1	2	3	72	4.47	1.15	3.43	1	0		3	2	24	0		3	2	24	0		3	2	24	0		3	2	24	0		3	2	24	0
206	GG	3	2	73	1	22.46	174	68	1	1	0	0	0	0	0	2	2	3	126	5.41	0.96	2.50	1	2		3	2	24	0		3	2	24	0		3	2	24	0		3	2	24	0		3	2	24	0
207	GG	3	2	87	1	24.8016	168	70	2	1	0	0	1	1	0	3	1	1	80	5.51	1.02	2.06	1	1		3	2	14	1		3	2	14	1		3	2	24	0		3	2	14	1		3	2	14	1
208	GG	3	2	80	2	24.0346	158	60	2	1	0	0	0	0	0	3	2	1	45	8.18	1.00	3.22	1	1		3	2	24	0		3	2	24	0		3	2	24	0		3	2	24	0		3	2	24	0
209	GG	3	2	66	1	22.7732	165	62	2	1	1	0	0	0	0	2	2	3	69	10.00	1.09	2.32	1	0		3	2	24	0		3	2	24	0		3	2	24	0		3	2	24	0		3	2	24	0
210	GG	3	2	75	1	25.9107	162	68	1	0	0	0	0	0	0	0	0	5	73	5.79	0.92	2.12	1	0		3	2	24	0		3	2	24	0		3	2	24	0		3	2	24	0		3	2	24	0
211	GG	3	2	77	1	23.8751	165	65	1	0	0	0	0	0	0	0	0	1	74	4.52	1.82	3.95	1	0		3	2	24	0		3	2	24	0		3	2	24	0		3	2	24	0		3	2	24	0
212	GG	3	2	82	1	24.8016	168	70	2	1	1	0	1	0	0	3	2	1	257	4.83	1.30	1.56	1	3		3	2	24	0		3	2	24	0		3	2	24	0		3	2	24	0		3	2	24	0
213	GG	3	2	58	1	31.1419	170	90	2	1	1	1	0	1	0	3	2	1	255	9.29	1.14	5.65	1	2		3	2	24	0		3	2	24	0		3	2	24	0		3	2	24	0		3	2	24	0
214	GG	3	2	67	2	24.4444	150	55	2	1	1	1	0	0	0	3	2	3	80	11.96	0.38	1.03	1	2		3	2	24	0		3	2	24	0		3	2	24	0		3	2	24	0		3	2	24	0
215	GG	3	2	81	1	26.5731	168	75	1	1	1	0	0	0	0	0	0	4	91	5.16	0.80	1.97	2	3		3	2	24	0		3	2	24	0		3	2	24	0		3	2	24	0		3	2	24	0
216	GG	3	2	79	1	23.03	168	65	2	1	0	0	0	0	0	1	1	3	94	6.36	1.23	2.59	1	1		3	2	24	0		3	2	24	0		3	2	24	0		3	2	24	0		3	2	24	0
217	GG	3	2	81	2	27.3438	160	70	2	1	1	1	0	0	0	2	2	1	77	7.12	1.40	4.17	1	5		3	2	24	0		3	2	24	0		3	2	24	0		3	2	24	0		3	2	24	0
218	GG	3	2	47	1	35.4304	177	111	1	1	1	1	0	1	0	0	0	1	59	6.93	0.84	2.89	1	0		3	2	24	0		3	2	24	0		3	2	24	0		3	2	24	0		3	2	24	0
219	GG	3	2	64	1	22.4913	170	65	2	1	1	1	0	0	0	1	1	1	80	9.46	1.38	3.02	1	5		3	2	6	1		3	2	6	1		3	2	24	0		3	2	6	1		3	2	6	1
220	GG	3	2	67	1	21.7181	173	65	2	0	1	0	0	1	1	3	2	3	77	11.18	0.85	3.43	1	0		3	2	24	0		3	2	24	0		3	2	24	0		3	2	24	0		3	2	24	0
221	GG	3	2	54	1	25.9516	170	75	2	1	1	0	0	1	0	3	2	1	52	11.10	0.95	2.68	1	0		3	2	24	0		3	2	24	0		3	2	24	0		3	2	24	0		3	2	24	0
222	GG	3	2	83	2	24.1415	155	58	2	1	1	0	0	0	0	1	1	3	70	6.55	0.72	1.95	1	2		3	2	24	0		3	2	24	0		3	2	24	0		3	2	24	0		3	2	24	0
223	GG	3	2	71	1	25.0593	173	75	2	1	1	1	0	1	1	3	1	3	69	21.21	1.17	2.20	1	3		3	2	24	0		3	2	24	0		3	2	24	0		3	2	24	0		3	2	24	0
224	GG	3	2	72	1	26.1224	175	80	2	0	1	0	1	1	0	0	0	3	73	7.78	1.13	3.92	1	0		3	2	24	0		3	2	24	0		3	2	24	0		3	2	24	0		3	2	24	0
225	GG	3	2	59	1	28.4005	173	85	2	1	1	0	0	1	0	0	0	1	94	5.35	0.90	3.55	1	6		3	2	24	0		3	2	14	0		3	2	14	0		3	2	24	0		3	2	14	0
226	GG	3	2	64	1	24.5675	170	71	1	1	0	0	1	0	0	0	0	5	83	5.06	1.23	1.92	1	0		3	2	24	0		3	2	24	0		3	2	24	0		3	2	24	0		3	2	24	0
227	GG	3	2	62	1	24.6097	165	67	2	1	1	1	0	1	0	3	2	3	97	6.01	0.81	3.53	1	5		3	2	24	0		3	2	24	0		3	2	24	0		3	2	24	0		3	2	24	0
228	GG	3	2	87	2	26.0375	158	65	2	1	0	1	0	0	0	2	1	1	93	5.19	0.92	4.10	1	6		3	2	24	0		3	2	12	0		3	2	12	0		3	2	24	0		3	2	12	0
229	GG	3	2	68	1	19.4362	172	57.5	2	1	1	0	0	1	0	1	1	1	121	12.12	0.80	2.17	1	0		3	2	24	0		3	2	24	0		3	2	24	0		3	2	24	0		3	2	24	0
230	GG	3	2	60	1	22.4913	170	65	2	1	0	0	0	1	0	1	1	1	71	4.53	0.81	3.48	1	0		3	2	24	0		3	2	24	0		3	2	24	0		3	2	24	0		3	2	24	0
231	GG	3	2	53	1	22.0386	165	60	1	0	0	0	0	1	1	0	0	3	64	4.58	1.10	2.74	1	0		3	2	24	0		3	2	24	0		3	2	24	0		3	2	24	0		3	2	24	0
232	GG	3	2	77	2	27.7344	160	71	2	1	1	0	0	0	0	2	2	1	56	6.29	0.89	2.07	1	1		3	2	24	0		3	2	24	0		3	2	24	0		3	2	24	0		3	2	24	0
233	GG	3	2	68	1	22.5981	176	70	2	1	0	0	0	0	0	2	1	1	60	4.71	1.04	2.63	1	1		3	2	24	0		3	2	24	0		3	2	24	0		3	2	24	0		3	2	24	0
234	GG	3	2	87	2	20.3954	155	49	2	1	1	0	0	0	0	0	0	3	47	6.25	1.62	4.77	1	3		3	2	24	0		3	2	24	0		3	2	24	0		3	2	24	0		3	2	24	0
235	GG	3	2	64	1	22.8624	162	60	2	0	0	0	1	1	1	0	0	3	63	4.87	0.82	1.93	2	2		3	2	24	0		3	2	24	0		3	2	24	0		3	2	24	0		3	2	24	0
236	GG	3	2	67	1	28.4055	178	90	2	0	0	0	0	0	0	1	1	3	59	8.59	0.82	2.21	1	0		3	2	24	0		3	2	24	0		3	2	24	0		3	2	24	0		3	2	24	0
237	GG	3	2	67	2	22.4766	155	54	2	1	0	0	0	0	0	2	2	3	54	5.54	1.45	3.35	1	2		3	2	24	0		3	2	24	0		3	2	24	0		3	2	24	0		3	2	24	0
238	GG	3	2	58	1	29.0548	176	90	2	0	0	0	0	1	0	0	0	3	92	4.92	0.80	2.96	1	1		3	2	24	0		3	2	24	0		3	2	24	0		3	2	24	0		3	2	24	0
239	GG	3	2	81	1	22.8571	175	70	2	1	1	1	0	0	0	2	2	3	74	6.07	0.93	1.67	1	3		3	2	24	0		3	2	24	0		3	2	24	0		3	2	24	0		3	2	24	0
240	GG	3	2	61	1	24.4898	175	75	2	1	0	0	0	1	1	1	1	3	98	4.82	0.78	2.54	1	1		3	2	24	0		3	2	24	0		3	2	24	0		3	2	24	0		3	2	24	0
241	GG	3	2	71	2	20.0288	158	50	2	0	1	0	1	0	0	2	2	1	55	15.46	1.21	4.09	2	3		3	2	5	1		3	2	5	1		3	2	24	0		3	2	5	1		3	2	5	1
242	GG	3	2	77	2	27.3438	160	70	2	1	1	0	0	0	0	3	2	1	60	6.48	1.33	2.14	1	1		3	2	24	0		3	2	24	0		3	2	24	0		3	2	24	0		3	2	24	0
243	GG	3	2	65	1	23.1206	174	70	2	0	0	1	0	1	0	0	1	3	89	4.58	0.77	3.26	1	1		3	2	24	0		3	2	24	0		3	2	24	0		3	2	24	0		3	2	24	0
244	GG	3	2	63	2	25.3906	160	65	2	1	0	0	1	0	0	0	1	3	52	5.89	1.53	3.45	1	0		3	2	24	0		3	2	24	0		3	2	24	0		3	2	24	0		3	2	24	0
245	GG	3	2	65	2	21.4844	160	55	2	1	1	0	0	0	0	3	2	3	59	6.23	0.93	3.96	1	1		3	2	24	0		3	2	24	0		3	2	24	0		3	2	24	0		3	2	24	0
246	GG	3	2	88	1	22.0386	165	60	2	1	0	0	0	0	0	3	2	2	93	5.41	1.28	4.22	1	1		3	2	24	0		3	2	24	0		3	2	24	0		3	2	24	0		3	2	24	0
247	GG	3	2	59	1	24.974	155	60	2	1	1	0	0	0	0	3	2	1	65	9.91	0.88	1.38	1	1		3	2	24	0		3	2	24	0		3	2	24	0		3	2	24	0		3	2	24	0
248	GG	3	2	60	2	29.7211	162	78	2	1	0	0	0	0	0	2	1	3	55	4.83	1.23	4.60	1	0		3	2	24	0		3	2	24	0		3	2	24	0		3	2	24	0		3	2	24	0
249	GG	3	2	71	1	23.3887	173	70	2	1	0	1	0	1	0	2	2	3	117	3.95	0.79	2.54	1	2		3	2	24	0		3	2	24	0		3	2	24	0		3	2	24	0		3	2	24	0
250	GG	3	2	81	2	22.8889	150	51.5	1	0	1	0	0	0	0	0	0	1	59	8.69	1.89	2.96	2	6		3	2	24	0		3	2	22	0		3	2	22	0		3	2	24	0		3	2	22	0
251	GG	3	2	58	1	25.9516	170	75	2	1	1	0	0	1	1	1	1	1	83	7.66	1.02	2.53	1	0		3	2	24	0		3	2	24	0		3	2	24	0		3	2	24	0		3	2	24	0
252	GG	3	2	55	1	25.9516	170	75	2	1	0	0	0	1	1	1	1	1	63	4.84	0.70	2.27	1	0		3	2	24	0		3	2	24	0		3	2	24	0		3	2	24	0		3	2	24	0
253	GG	3	2	65	2	27.3438	160	70	2	1	0	1	0	0	0	0	1	3	61	6.26	1.28	2.88	1	0		3	2	24	0		3	2	24	0		3	2	24	0		3	2	24	0		3	2	24	0
254	GG	3	2	64	1	24.6181	178	78	2	1	1	0	0	1	1	2	2	1	68	10.27	1.70	2.62	1	3		3	2	24	0		3	2	24	0		3	2	24	0		3	2	24	0		3	2	24	0
255	GG	3	2	84	1	19.487	168	55	2	1	1	0	0	1	0	2	1	1	119	6.77	0.61	2.76	1	3		3	2	24	0		3	2	24	0		3	2	24	0		3	2	24	0		3	2	24	0
256	GG	3	2	59	1	24.9135	170	72	1	1	0	0	0	1	1	0	0	3	67	5.07	1.39	3.08	1	6		3	2	24	0		3	2	15	0		3	2	15	0		3	2	24	0		3	2	15	0
257	GG	3	2	86	1	21.7181	173	65	2	1	0	0	0	0	0	0	0	3	73	6.16	1.07	3.08	1	0		3	2	24	0		3	2	24	0		3	2	24	0		3	2	24	0		3	2	24	0
258	GG	3	2	58	1	18.1662	174	55	2	0	1	0	0	1	0	3	2	1	71	9.38	1.30	3.71	1	1		3	2	24	0		3	2	24	0		3	2	24	0		3	2	24	0		3	2	24	0
259	GG	3	2	85	2	28.9062	160	74	2	1	1	0	0	0	0	0	0	3	96	9.41	1.49	2.76	1	6		3	2	24	0		3	2	3	0		3	2	2	0		3	2	24	0		3	2	3	0
260	GG	3	2	73	1	23.8751	165	65	2	1	1	1	0	0	0	2	1	3	57	12.23	0.81	4.15	1	3		3	2	24	0		3	2	24	0		3	2	24	0		3	2	24	0		3	2	24	0
261	GG	3	2	69	1	24.7676	162	65	2	0	0	0	0	1	0	1	1	3	89	4.90	0.82	2.70	1	1		3	2	24	0		3	2	24	0		3	2	24	0		3	2	24	0		3	2	24	0
262	GG	3	2	52	1	23.8884	183	80	2	1	1	0	0	1	0	0	2	3	87	8.01	1.23	1.81	1	1		3	2	24	0		3	2	24	0		3	2	24	0		3	2	24	0		3	2	24	0
263	GG	3	2	66	1	25.3515	172	75	1	1	0	0	0	1	0	0	0	1	75	4.66	0.98	2.16	1	0		3	2	24	0		3	2	24	0		3	2	24	0		3	2	24	0		3	2	24	0
264	GG	3	2	57	1	25.0593	173	75	2	1	0	0	0	1	0	2	1	1	61	6.72	1.21	3.52	1	1		3	2	24	0		3	2	24	0		3	2	24	0		3	2	24	0		3	2	24	0
265	GG	3	2	65	1	22.5827	163	60	2	0	1	0	0	1	1	3	2	1	68	8.66	0.67	2.81	1	2		3	2	24	0		3	2	24	0		3	2	24	0		3	2	24	0		3	2	24	0
266	GG	3	2	65	2	27.5482	165	75	2	1	0	0	0	0	0	0	0	3	65	5.29	1.18	2.65	1	0		3	2	24	0		3	2	24	0		3	2	24	0		3	2	24	0		3	2	24	0
267	GG	3	2	53	1	27.0552	155	65	2	0	1	0	1	0	0	0	0	3	61	9.37	0.83	4.46	1	1		3	2	24	0		3	2	24	0		3	2	24	0		3	2	24	0		3	2	24	0
268	GG	3	2	65	1	25.2493	178	80	2	1	0	0	0	0	0	0	0	3	45	5.80	1.02	3.75	1	0		3	2	24	0		3	2	24	0		3	2	24	0		3	2	10	1		3	2	24	0
269	GG	3	2	55	1	23.1834	170	67	2	1	1	0	0	1	1	1	2	3	55	6.73	0.98	3.13	1	0		3	2	24	0		3	2	24	0		3	2	24	0		3	2	24	0		3	2	24	0
270	GG	3	2	60	2	29.0174	165	79	2	1	1	0	0	0	0	2	2	1	44	5.77	1.29	3.83	1	0		3	2	24	0		3	2	24	0		3	2	24	0		3	2	24	0		3	2	24	0
271	GG	3	2	70	1	25.4028	166	70	2	0	0	0	0	0	0	3	1	1	67	5.98	1.09	5.21	1	0		3	2	24	0		3	2	24	0		3	2	24	0		3	2	24	0		3	2	24	0
272	GG	3	2	66	1	18.3655	165	50	2	0	0	0	0	0	0	1	1	3	68	5.07	1.05	2.01	1	1		3	2	24	0		3	2	24	0		3	2	24	0		3	2	24	0		3	2	24	0
273	GG	3	2	63	1	27.6817	170	80	2	0	0	1	0	0	0	0	0	2	62	6.25	1.24	3.33	1	2		3	2	24	0		3	2	24	0		3	2	24	0		3	2	24	0		3	2	24	0
[truncated: 30 more columns]
